# Supplementary material for: The Correlation between Periodontal Parameters and Cell-Free DNA in the Gingival Crevicular Fluid, Saliva, and Plasma in Chinese Patients: A Cross-Sectional Study
Source: J Clin Med. 2022 Nov 23;11(23):6902. doi: 10.3390/jcm11236902 (PMC9741438; doi:10.3390/jcm11236902)
Supplement: Supplementary file 1 [file jcm-11-06902-s001.zip]

Archive with 1 entries (1 files):
- jcm-1993781-supplementary.pdf
